# Supplementary material for: A Streptococcus suis Strain Δcps/ssna-msly (P353L)-SC19 Provides Cross-Protection against Serotypes 2 and 9 Strain Challenges in a Mouse Model
Source: Vaccines (Basel). 2024 Mar 8;12(3):283. doi: 10.3390/vaccines12030283 (PMC10974582; doi:10.3390/vaccines12030283)
Supplement: Supplementary file 1 [file vaccines-12-00283-s001.zip]

Archive with 1 entries (1 files):
- vaccines-2749622-supplementary.pdf
